# Supplementary material for: Influencing Factors on Radiotherapy Outcome in Stage I-II Glottic Larynx Cancer—A Multicenter Study
Source: Front Oncol. 2019 Sep 20;9:932. doi: 10.3389/fonc.2019.00932 (PMC6763757; doi:10.3389/fonc.2019.00932)
Supplement: Supplementary file 1 [file Data_Sheet_1.ZIP]

Archive with 5 entries (4 files):
- supplementary material 1.html
- __MACOSX/
- __MACOSX/._supplementary material 1.html
- supplementary material 2.html
- __MACOSX/._supplementary material 2.html
